# Supplementary material for: In Vivo Imaging of Prostate Cancer Tumors and Metastasis Using Non-Specific Fluorescent Nanoparticles in Mice
Source: Int J Mol Sci. 2017 Dec 1;18(12):2584. doi: 10.3390/ijms18122584 (PMC5751187; doi:10.3390/ijms18122584)
Supplement: Supplementary file 1 [file ijms-18-02584-s001.zip]

Archive with 3 entries (3 files):
- Supplementary caption.pdf
- Sup Video 2.mp4
- Sup Video1.mp4
